# Supplementary material for: α-Glucosidase and α-Amylase Inhibitory Potentials of Quinoline–1,3,4-oxadiazole Conjugates Bearing 1,2,3-Triazole with Antioxidant Activity, Kinetic Studies, and Computational Validation
Source: Pharmaceuticals (Basel). 2022 Aug 22;15(8):1035. doi: 10.3390/ph15081035 (PMC9414972; doi:10.3390/ph15081035)
Supplement: Supplementary file 1 [file pharmaceuticals-15-01035-s001.zip]

Archive with 1 entries (1 files):
- pharmaceuticals-1852562-supplementary.pdf
